# Supplementary material for: Giant Modulation of Microstructure and Ferroelectric/Piezoelectric Responses in Pb(Zr,Ti)O3 Ultrathin Films via Single-Pulse Femtosecond Laser
Source: Nanomaterials (Basel). 2025 Sep 20;15(18):1450. doi: 10.3390/nano15181450 (PMC12472458; doi:10.3390/nano15181450)
Supplement: Supplementary file 1 [file nanomaterials-15-01450-s001.zip]

Archive with 1 entries (1 files):
- nanomaterials-3844541-supplementary.pdf
